# Supplementary material for: Influence of APOE genotype in primary age-related tauopathy
Source: Acta Neuropathol Commun. 2020 Dec 7;8:215. doi: 10.1186/s40478-020-01095-1 (PMC7720601; doi:10.1186/s40478-020-01095-1)
Supplement: Supplementary file 1 — Additional file 1 .Table 1. Neuropathological overview of the 152 eligible participants. Description of data: Breakdown of neuropathological findings which was used to determine pathology groups for the present study. (XLSX 23 kb) [file 40478_2020_1095_MOESM1_ESM.xlsx]

## Sheet: Sheet1
Case No.	Cohort	Sex	AAD	Cognitive impairment	Primary pathological diagnosis	APOE genotype	CERAD score	Thal phase	Braak tau stage	Infarcts	CAA	Arterio	VCING	Braak LB stage	PART	Group
DPM04/12	UMLCHA	Male	80	No	incipient Alzheimer's disease	33	0	0	II	0	0	1	Low	0	Definite	Definite PART
DPM05/05	UMLCHA	Female	72	No	incipient Alzheimer's disease	34	B	3	III	0	0	0	Low	0	Absent	AD
DPM06/03	UMLCHA	Female	80	No	incipient Alzheimer's disease	34	A	5	IV	0	0	0	Low	0	Absent	AD
DPM06/08	UMLCHA	Female	78	No	incipient Alzheimer's disease	34	B	3	IV	0	0	0	Low	0	Absent	AD
DPM06/11	UMLCHA	Female	78	No	probable AD	23	C	4	IV	0	0	0	Low	0	Absent	AD
DPM06/18	UMLCHA	Male	91	No	early/incipient AD	34	C	4	IV	0	0	1	Low	0	Absent	AD
DPM07/07	UMLCHA	Female	87	No	mild cerebral amyloid angiopathy	33	0	0	I	0	1	1	Moderate	0	Definite	Definite PART
DPM07/10	UMLCHA	Male	84	No	mild Alzheimer's Disease	33	C	3	III	0	1	1	Moderate	0	Absent	AD
DPM07/13	UMLCHA	Female	88	No	mild cerebrovascular disease	33	0	0	0	0	0	1	Low	0	Absent	Normal
DPM09/05	UMLCHA	Female	77	No	Age changes only	33	0	0	II	0	0	0	Low	0	Definite	Definite PART
DPM09/07	UMLCHA	Male	87	Yes	mild Cerebrovascular disease	24	B	4	III	0	0	1	Low	0	Absent	AD
DPM09/14	BDR	Female	84	Yes	moderate Alzheimer's disease	33	B	3	IV	0	0	1	Low	0	Absent	AD
DPM09/15	UMLCHA	Female	88	Yes	Alzheimer's disease	33	C	4	IV	0	0	0	Low	0	Absent	AD
DPM09/19	BDR	Male	83	Yes	Alzheimer's Disease	33	C	3	IV	0	0	0	Low	0	Absent	AD
DPM09/22	UMLCHA	Female	89	Yes	possible Alzheimer's disease	33	B	3	III	0	1	0	Low	0	Absent	AD
DPM09/24	UMLCHA	Male	78	No	Age changes only	22	0	0	0	0	0	0	Low	0	Absent	Normal
DPM09/26	UMLCHA	Male	84	No	Age changes only	22	0	0	I	0	0	0	Low	0	Definite	Definite PART
DPM09/27	BDR	Female	86	Yes	severe Alzheimer's Disease	44	C	3	VI	0	1	0	Low	0	Absent	AD
DPM09/31	UMLCHA	Female	94	No	Age changes only	33	0	0	I	0	0	0	Low	0	Definite	Definite PART
DPM09/37	BDR	Male	90	Yes	Age changes only	33	0	1	0	0	0	0	Low	0	Absent	Normal
DPM10/01	BDR	Female	78	Yes	moderate Alzheimer's Disease,	34	B	4	III	1	0	0	Moderate	0	Absent	AD
DPM10/02	BDR	Male	73	Yes	Alzheimer's disease	33	C	4	VI	0	0	0	Low	0	Absent	AD
DPM10/04	BDR	Female	84	Yes	Alzheimer's Disease	33	B	3	III	0	0	1	Low	0	Absent	AD
DPM10/08	UMLCHA	Female	87	Yes	Alzheimer's disease	44	B	5	III	0	1	1	Moderate	0	Absent	AD
DPM10/09	BDR	Male	66	Yes	severe Alzheimer's Disease	34	C	5	V	0	1	0	Low	0	Absent	AD
DPM10/10	BDR	Male	82	Yes	severe Alzheimer's Disease	34	C	3	VI	0	0	1	Low	0	Absent	AD
DPM10/14	BDR	Female	93	Yes	moderate Alzheimer's disease	33	B	3	III	0	1	1	Moderate	0	Absent	AD
DPM10/15	BDR	Female	76	Yes	Alzheimer's disease	34	C	5	VI	0	1	0	Low	0	Absent	AD
DPM10/18	BDR	Female	97	Yes	Alzheimer's Disease	33	B	3	III	0	1	0	Low	0	Absent	AD
DPM10/20	BDR	Male	87	Yes	Alzheimer's Disease, severe CAA	34	B	4	IV	0	1	1	Moderate	0	Absent	AD
DPM10/25	BDR	Female	88	Yes	Severe CAA	23	A	3	III	0	1	0	Low	0	Absent	AD
DPM10/26	BDR	Male	84	No	moderate SVD	33	0	0	0	0	0	1	Low	0	Absent	Normal
DPM10/27	BDR	Female	86	Yes	mild Alzheimer's Disease	34	B	4	III	0	1	0	Low	0	Absent	AD
DPM10/31	BDR	Female	75	Yes	severe Alzheimer's Disease	44	C	3	VI	0	1	0	Low	0	Absent	AD
DPM10/40	UMLCHA	Male	86	No	Alzheimer's disease	34	B	3	III	0	0	0	Low	0	Absent	AD
DPM11/02	BDR	Male	70	Yes	Alzheimer's Disease	34	C	5	V	0	1	0	Low	0	Absent	AD
DPM11/06	UMLCHA	Female	91	No	Age changes only	34	A	1	II	0	0	0	Low	0	Possible	Possible PART
DPM11/07	UMLCHA	Female	80	No	age changes only	23	0	0	0	0	0	0	Low	0	Absent	Normal
DPM11/15	UMLCHA	Female	88	No	Age changes only	33	0	0	I	0	0	1	Low	0	Definite	Definite PART
DPM11/20	UMLCHA	Female	80	No	early/incipient AD	33	B	1	II	0	0	0	Low	0	Possible	Possible PART
DPM11/22	UMLCHA	Female	89	Yes	Age changes only	33	0	0	0	0	0	1	Low	0	Absent	Normal
DPM11/25	UMLCHA	Male	89	No	Age changes only	33	0	0	II	0	0	0	Low	0	Definite	Definite PART
DPM11/27	UMLCHA	Female	92	No	Age changes only	33	A	1	II	0	0	0	Low	0	Possible	Possible PART
DPM11/28	BDR	Female	71	Yes	severe Alzheimer's disease	44	C	5	VI	0	0	0	Low	0	Absent	AD
DPM11/29	UMLCHA	Male	89	No	Age changes only	33	0	0	II	0	0	0	Low	0	Definite	Definite PART
DPM12/03	BDR	Male	72	Yes	Alzheimer's disease	34	C	5	VI	0	0	0	Low	0	Absent	AD
DPM12/05	BDR	Male	73	Yes	Alzheimer's disease	44	C	5	VI	0	1	0	Low	0	Absent	AD
DPM12/09	UMLCHA	Female	86	No	mild AD pathology in temporal lobe	33	A	1	I	0	0	0	Low	0	Possible	Possible PART
DPM12/10	BDR	Female	92	Yes	early/incipient AD	33	B	4	III	0	0	0	Low	0	Absent	AD
DPM12/11	BDR	Male	54	No	normal brain	33	0	0	0	0	0	0	Low	0	Absent	Normal
DPM12/17	BDR	Male	76	Yes	Alzheimer's disease	44	C	5	VI	0	1	0	Low	0	Absent	AD
DPM12/20	BDR	Male	73	Yes	Age changes only	33	A	3	III	0	0	0	Low	0	Absent	AD
DPM12/23	UMLCHA	Male	95	No	Age changes only	33	0	0	I	0	0	0	Low	0	Definite	Definite PART
DPM12/25	BDR	Male	62	Yes	Alzheimer's disease	34	C	3	IV	0	1	0	Low	0	Absent	AD
DPM12/33	UMLCHA	Female	81	No	Probable Alzheimer's disease	33	B	4	III	0	1	1	Moderate	0	Absent	AD
DPM12/34	UMLCHA	Female	80	Yes	Probable Alzheimer's disease	33	B	1	III	0	0	0	Low	0	Possible	Possible PART
DPM13/10	UMLCHA	Female	85	Yes	Alzheimer's disease	34	B	3	V	0	0	0	Low	0	Absent	AD
DPM13/11	UMLCHA	Female	96	Yes	moderate AD pathology	33	B	3	IV	0	1	0	Low	0	Absent	AD
DPM13/12	UMLCHA	Female	89	No	mild AD pathology	33	A	1	II	0	0	0	Low	0	Possible	Possible PART
DPM13/20	BDR	Female	86	Yes	Probable Alzheimer's disease	33	B	3	IV	0	0	0	Low	0	Absent	AD
DPM13/21	UMLCHA	Male	86	No	mild cerebral amyloid angiopathy	23	0	0	II	0	0	1	Low	0	Definite	Definite PART
DPM13/23	UMLCHA	Male	90	No	Age changes only	23	A	0	II	0	0	0	Low	0	Definite	Definite PART
DPM13/25	BDR	Female	90	No	Age changes only	33	A	2	II	0	0	0	Low	0	Possible	Possible PART
DPM13/30	BDR	Male	77	Yes	Alzheimer's disease	44	C	3	IV	0	1	0	Low	0	Absent	AD
DPM13/31	UMLCHA	Female	91	No	mild tau in temporal lobe	23	0	0	II	0	0	0	Low	0	Definite	Definite PART
DPM13/32	UMLCHA	Female	83	Yes	mild AD changes in temporal lobe	33	A	1	0	0	0	1	Low	0	Absent	Normal
DPM13/33	BDR	Male	76	Yes	Alzheimer's disease	44	C	3	V	0	1	0	Low	0	Absent	AD
DPM13/35	UMLCHA	Female	76	No	mild AD changes in temporal lobe	33	0	0	I	1	0	0	Moderate	0	Definite	Definite PART
DPM13/40	BDR	Male	81	Yes	Alzheimer's disease	34	A	3	III	0	0	1	Low	0	Absent	AD
DPM13/44	BDR	Female	87	Yes	Alzheimer's disease	33	B	5	V	0	1	1	Moderate	0	Absent	AD
DPM13/45	BDR	Male	78	Yes	Alzheimer's disease	33	C	5	V	0	0	0	Low	0	Absent	AD
DPM14/01	UMLCHA	Female	93	Yes	Probable Alzheimer's disease	33	B	4	IV	0	0	0	Low	0	Absent	AD
DPM14/03	BDR	Male	74	Yes	Alzheimer's disease	33	C	5	VI	0	0	0	Low	0	Absent	AD
DPM14/04	UMLCHA	Female	89	No	Age changes only	34	A	1	0	0	0	0	Low	0	Absent	Normal
DPM14/06	UMLCHA	Female	97	Yes	possible Alzheimer's disease	33	B	1	II	0	1	0	Low	0	Possible	Possible PART
DPM14/09	BDR	Male	84	No	Age changes only	33	A	2	I	0	0	1	Low	0	Possible	Possible PART
DPM14/11	UMLCHA	Male	91	No	mild SVD	33	0	0	I	0	0	0	Low	0	Definite	Definite PART
DPM14/16	UMLCHA	Female	76	No	age changes only	34	A	1	0	0	0	0	Low	0	Absent	Normal
DPM14/18	BDR	Male	77	No	Incipient Alzheimer's disease	34	C	3	III	0	0	1	Low	0	Absent	AD
DPM14/20	UMLCHA	Female	90	No	Age changes only	33	0	0	0	0	0	0	Low	0	Absent	Normal
DPM14/22	BDR	Female	92	Yes	severe Alzheimer's disease	44	C	5	VI	0	1	0	Low	0	Absent	AD
DPM14/27	BDR	Female	89	No	mild AD changes in temporal lobe	23	A	1	I	0	0	0	Low	0	Possible	Possible PART
DPM14/28	BDR	Male	56	Yes	Alzheimer's disease	33	C	3	VI	0	0	0	Low	0	Absent	AD
DPM14/29	UMLCHA	Female	85	No	mild AD changes in temporal lobe	33	B	1	II	0	0	0	Low	0	Possible	Possible PART
DPM14/35	BDR	Female	92	No	early /incipient AD	33	B	3	III	0	0	0	Low	0	Absent	AD
DPM14/42	UMLCHA	Female	94	No	early /incipient AD	33	B	3	III	0	0	0	Low	0	Absent	AD
DPM14/46	UMLCHA	Female	94	No	age changes only	23	0	0	0	0	0	0	Low	0	Absent	Normal
DPM14/47	BDR	Female	76	No	age changes only	33	A	2	II	0	1	0	Low	0	Possible	Possible PART
DPM15/01	UMLCHA	Male	90	No	Age changes only	33	A	1	I	0	0	1	Low	0	Possible	Possible PART
DPM15/05	UMLCHA	Female	101	No	Cerebral amyloid angiopathy	34	A	1	I	0	1	0	Low	0	Possible	Possible PART
DPM15/07	BDR	Female	91	Yes	Alzheimer's disease	34	C	5	VI	0	0	0	Low	0	Absent	AD
DPM15/14	UMLCHA	Female	95	No	Alzheimer's disease	23	B	3	III	0	1	1	Moderate	0	Absent	AD
DPM15/15	UMLCHA	Male	90	No	multiple cerebral infarctions	34	0	0	II	1	0	0	Moderate	0	Definite	Definite PART
DPM15/20	BDR	Female	98	No	Alzheimer's disease	34	C	5	VI	0	1	1	Moderate	0	Absent	AD
DPM15/21	BDR	Male	71	Yes	Alzheimer's disease	44	C	5	VI	0	1	1	Moderate	0	Absent	AD
DPM15/22	BDR	Female	79	Yes	moderate SVD	33	A	2	I	0	0	1	Low	0	Possible	Possible PART
DPM15/28	UMLCHA	Female	91	No	Age changes only	23	0	0	II	1	0	0	Moderate	0	Definite	Definite PART
DPM15/29	BDR	Male	81	Yes	Alzheimer's disease	34	C	5	V	0	0	0	Low	0	Absent	AD
DPM15/30	UMLCHA	Female	90	No	age changes only	33	A	2	II	0	0	0	Low	0	Possible	Possible PART
DPM15/42	UMLCHA	Male	89	Yes	incipient Alzheimer's disease	34	B	5	III	0	1	0	Low	0	Absent	AD
DPM15/48	BDR	Female	82	Yes	AD (Braak VI)	34	C	5	VI	0	0	1	Low	0	Absent	AD
DPM16/01	UMLCHA	Male	90	No	possible Alzheimer's disease	33	B	4	III	0	0	0	Low	0	Absent	AD
DPM16/03	UMLCHA	Male	91	Yes	Alzheimer's disease	33	C	3	V	0	1	0	Low	0	Absent	AD
DPM16/06	BDR	Female	45	No	Mild SVD	33	0	0	0	0	0	0	Low	0	Absent	Normal
DPM16/07	BDR	Female	71	No	Severe SVD	33	0	0	I	1	0	0	Moderate	0	Definite	Definite PART
DPM16/10	BDR	Female	59	Yes	Alzheimer's disease	24	C	5	VI	0	1	0	Low	0	Absent	AD
DPM16/11	BDR	Male	77	No	Mild temporal tau, possible PART	33	0	0	I	1	0	0	Moderate	0	Definite	Definite PART
DPM16/12	UMLCHA	Female	96	No	Intracerebral haemorrhage	33	0	0	II	0	0	0	Low	0	Definite	Definite PART
DPM16/13	UMLCHA	Male	91	Yes	Alzheimer's disease	33	C	5	V	0	0	0	Low	0	Absent	AD
DPM16/14	BDR	Female	91	Yes	Alzheimer's disease	34	C	4	V	0	0	0	Low	0	Absent	AD
DPM16/16	BDR	Female	81	Yes	AD (Braak V)	34	C	3	V	0	1	0	Low	0	Absent	AD
DPM16/23	UMLCHA	Female	86	No	Mild tau pathology in temporal lobe	33	0	0	I	0	0	0	Low	0	Definite	Definite PART
DPM16/24	UMLCHA	Female	90	No	Mild tau pathology in temporal lobe	34	0	0	I	0	0	0	Low	0	Definite	Definite PART
DPM16/31	BDR	Male	90	No	Normal for age	33	A	2	I	0	0	0	Low	0	Possible	Possible PART
DPM16/35	BDR	Male	84	No	Normal ageing	33	B	2	II	0	0	0	Low	0	Possible	Possible PART
DPM16/37	UMLCHA	Female	86	Yes	Possible Alzheimer's disease/PART	33	B	2	III	0	1	0	Low	0	Possible	Possible PART
DPM16/41	UMLCHA	Female	98	No	Cerebral amyloid angiopathy	23	A	2	I	0	1	0	Low	0	Possible	Possible PART
DPM16/43	UMLCHA	Male	87	Yes	Incipient Alzheimer's disease	34	B	4	III	0	0	0	Low	0	Absent	AD
DPM16/45	UMLCHA	Female	90	Yes	Incipient Alzheimer's disease	34	B	5	III	0	1	0	Low	0	Absent	AD
DPM17/03	BDR	Male	94	No	Possible PART	33	0	0	I	0	0	0	Low	0	Definite	Definite PART
DPM17/04	UMLCHA	Male	86	No	Normal for age	33	0	0	I	0	0	0	Low	0	Definite	Definite PART
DPM17/07	BDR	Male	80	Yes	Alzheimer's disease	33	C	3	V	0	0	0	Low	0	Absent	AD
DPM17/09	UMLCHA	Female	88	No	Normal for age	23	0	0	I	0	0	0	Low	0	Definite	Definite PART
DPM17/22	UMLCHA	Female	89	No	Normal for age	33	A	2	II	0	0	0	Low	0	Possible	Possible PART
DPM17/27	BDR	Female	89	No	Subdural haematoma	33	B	3	IV	0	1	1	Moderate	0	Absent	AD
DPM17/29	UMLCHA	Female	89	No	Normal for age	33	A	2	II	0	0	0	Low	0	Possible	Possible PART
DPM17/32	UMLCHA	Male	94	Yes	Moderate/Incipient AD	33	B	3	IV	0	0	0	Low	0	Absent	AD
DPM17/37	BDR	Female	90	Yes	Alzheimer's disease	34	C	3	V	0	0	0	Low	0	Absent	AD
DPM17/38	UMLCHA	Female	101	No	Normal for age	23	A	1	II	0	0	0	Low	0	Possible	Possible PART
DPM18/03	UMLCHA	Male	88	No	Normal for age	33	0	0	0	0	0	0	Low	0	Absent	Normal
DPM18/05	BDR	Male	91	No	Age changes only	33	0	0	I	0	0	0	Low	0	Definite	Definite PART
DPM18/07	BDR	Male	68	Yes	Mild SVD only, few amyloid plaques	34	0	1	0	0	0	0	Low	0	Absent	Normal
DPM18/09	UMLCHA	Female	92	Yes	Probable AD	33	B	3	IV	0	1	1	Moderate	0	Absent	AD
DPM18/18	UMLCHA	Female	87	No	Moderate AD changes in temporal lobe	33	A	2	III	0	0	0	Low	0	Possible	Possible PART
DPM18/21	BDR	Female	66	Yes	Alzheimer's disease	34	C	3	VI	0	0	1	Low	0	Absent	AD
DPM18/24	BDR	Female	88	No	Age changes only	33	A	1	III	0	0	1	Low	0	Possible	Possible PART
DPM18/27	BDR	Male	75	Yes	Alzheimer's disease	34	B	5	VI	0	1	1	Moderate	0	Absent	AD
DPM18/32	UMLCHA	Female	88	Yes	Ageing related changes	33	B	2	II	0	0	1	Low	0	Possible	Possible PART
DPM18/39	BDR	Female	75	Yes	Alzheimer's disease	34	C	5	VI	0	1	1	Moderate	0	Absent	AD
DPM19/02	BDR	Female	94	Yes	Alzheimer's disease	34	C	5	VI	0	1	1	Moderate	1	Absent	AD
DPM19/04	BDR	Male	82	Yes	Alzheimer's disease	33	C	4	VI	0	0	0	Low	0	Absent	AD
DPM19/07	BDR	Female	86	Yes	Alzheimer's disease	34	C	4	VI	0	1	1	Moderate	0	Absent	AD
DPM19/08	BDR	Female	82	No	Age related changes	33	B	3	III	0	0	0	Low	0	Absent	AD
DPM19/09	UMLCHA	Male	95	No	Age related changes (mild)	33	0	1	II	0	0	1	Low	0	Possible	Possible PART
DPM19/10	BDR	Male	82	Yes	Old infarct in anterior cingulate	33	A	2	II	1	0	0	Moderate	0	Possible	Possible PART
DPM19/12	UMLCHA	Female	88	Yes	Alzheimer's disease	33	C	3	VI	0	0	0	Low	0	Absent	AD
DPM19/16	BDR	Male	86	Yes	Alzheimer's disease	33	C	4	VI	0	0	1	Low	0	Absent	AD
DPM19/18	BDR	Female	68	Yes	Alzheimer's disease	33	C	3	VI	0	1	0	Low	0	Absent	AD
DPM19/20	UMLCHA	Female	95	Yes	Alzheimer's disease	34	C	3	VI	0	0	1	Low	0	Absent	AD
DPM19/21	UMLCHA	Female	97	No	Ageing related changes	33	B	3	III	0	0	1	Low	0	Absent	AD
DPM19/25	UMLCHA	Female	90	Yes	Alzheimer's disease	24	B	3	VI	0	1	1	Moderate	0	Absent	AD
DPM19/26	UMLCHA	Female	86	No	Ageing related changes	33	B	2	III	1	0	0	Moderate	0	Possible	Possible PART
